# Supplementary material for: Acute Effect of Three Aerobic Exercise Intensities on Glomerular Filtration Rate in Healthy Older Adults
Source: Diseases. 2024 Oct 11;12(10):249. doi: 10.3390/diseases12100249 (PMC11507922; doi:10.3390/diseases12100249)
Supplement: Supplementary file 1 [file diseases-12-00249-s001.zip]

Archive with 1 entries (1 files):
- diseases-3230117-supplementary.pdf
